# Supplementary material for: Relationship between the Hemoglobin-to-Red Cell Distribution Width Ratio and All-Cause Mortality in Septic Patients with Atrial Fibrillation: Based on Propensity Score Matching Method
Source: J Cardiovasc Dev Dis. 2022 Nov 18;9(11):400. doi: 10.3390/jcdd9110400 (PMC9696521; doi:10.3390/jcdd9110400)
Supplement: Supplementary file 1 [file jcdd-09-00400-s001.zip]

Archive with 1 entries (1 files):
- jcdd-1954214-Supplementary.pdf
